# Supplementary material for: Loci discovery, network-guided approach, and genomic prediction for drought tolerance index in a multi-parent advanced generation intercross (MAGIC) cowpea population
Source: Hortic Res. 2021 Feb 1;8:24. doi: 10.1038/s41438-021-00462-w (PMC7848001; doi:10.1038/s41438-021-00462-w)
Supplement: Supplementary file 1 — TableS1 [file 41438_2021_462_MOESM1_ESM.xlsx]

## Sheet: TableS1
Table S1. List of cowpea genotypes with the corresponding phenotypic data on growth habit change, tolerance index for maturity, tolerance index for flowering time, tolerance index for 100-seed weight, and tolerance index for grain yield. The genotypes with missing data were removed from the list.
Genotypes	Growth habit change	Tolerance index for maturity	Tolerance index for flowering time	Tolerance index for 100-seed weight	Tolerance index for grain yield
IT89KD_288	1	104.73	95.74	128.18	29.02
IT84S_2049	1	127.74	93.51	123.94	32.83
CB27	1	93.79	90.79	110.87	30.37
IT82E_18	1	116.47	101.18	120.34	30.44
Suvita_2	1	100	100	113.3	38.42
IT00K_1263	1	135.59	96.7	98.12	22.62
IT84S_2246	1	95.86	98.81	115.84	39.21
IT93K_503_1	1	107.34	101.09	122.31	26.54
MAGIC001	9	113.21	100	60.62	19.21
MAGIC002	1	100	89.74	111.93	55.2
MAGIC003	9	89.47	98.7	109.37	18.03
MAGIC004	1	130.43	93.62	87.34	18.01
MAGIC005	1	95.48	98.68	98.56	11.61
MAGIC006	9	87.84	92.21	119.67	25.43
MAGIC008	1	113.58	95.18	131.35	19.09
MAGIC009	1	118.75	97.33	114.59	20.67
MAGIC010	1	116.92	95.71	120.09	39.49
MAGIC011	1	88.39	91.95	123.33	20.32
MAGIC012	1	95.48	96.34	122.53	37.13
MAGIC013	9	109.68	102.38	124.14	42.21
MAGIC015	1	95.48	100	112.24	49.15
MAGIC016	9	109.68	95.12	135.63	38.12
MAGIC017	1	131.15	96.63	96.3	23.96
MAGIC018	9	110.32	96.15	149.5	77.82
MAGIC019	1	135.59	102.2	88.07	17.62
MAGIC020	1	100.59	95.29	105.99	36.47
MAGIC021	1	121.21	100	106.52	18.34
MAGIC022	1	95.14	88.1	105.92	37
MAGIC023	1	107.1	95.29	111.37	31.49
MAGIC024	1	94.89	90.67	106.37	36.68
MAGIC025	9	110.32	96.3	126.27	35.27
MAGIC027	1	126.32	93.55	89.96	11.86
MAGIC028	1	137.06	97.83	80.93	20.18
MAGIC029	9	100	97.18	108.6	18.38
MAGIC030	9	121.21	95.56	83.42	16.59
MAGIC031	1	96.45	89.53	121.09	21.64
MAGIC032	1	87.06	102.25	110.53	35.02
MAGIC033	9	92.57	98.73	115.93	29.44
MAGIC034	9	103.39	97.56	110.4	38.22
MAGIC036	1	121.47	113.98	81.25	22.11
MAGIC037	1	95.48	92.31	105.06	18.07
MAGIC038	1	100	100	83.53	15.47
MAGIC039	1	118.71	96.34	129.03	26.87
MAGIC040	1	122.22	96.47	99.63	19.48
MAGIC041	1	84.05	95.35	142.46	45.4
MAGIC042	1	96.05	98.92	111.08	33
MAGIC043	1	142.01	96.39	83.56	24.15
MAGIC044	1	96.84	91.3	106.48	24.56
MAGIC045	1	100	93.42	86.39	31.55
MAGIC046	1	137.06	95.51	103.74	46.08
MAGIC047	9	126.32	87.63	103.25	33.67
MAGIC048	9	102.78	92.5	99.27	26.83
MAGIC049	1	104.29	98.86	118.5	33.29
MAGIC050	9	121.21	92.78	108.57	35.66
MAGIC051	9	87.57	92.39	113.67	34.66
MAGIC052	1	102.78	94.74	114.5	38.83
MAGIC053	1	100	97.75	126.15	31.04
MAGIC054	1	123.23	93.67	105.4	22.08
MAGIC055	9	105.16	92.21	151.32	52.65
MAGIC057	1	121.21	102.22	121.16	52.41
MAGIC058	9	87.06	92.86	125.5	36.98
MAGIC059	9	121.21	101.03	104.44	61.75
MAGIC060	9	92.57	98.7	95.52	57.99
MAGIC061	1	141.18	96.63	127.27	40.25
MAGIC062	1	104.94	126.67	128.42	45.42
MAGIC064	1	95.48	97.26	104.88	28.44
MAGIC065	9	97.3	94.67	107.64	65.42
MAGIC066	1	100.59	90.24	115.79	41.98
MAGIC068	9	95.86	98.73	116.11	34.63
MAGIC069	9	100	94.74	150.49	104.42
MAGIC070	1	97.3	91.03	108.31	37.71
MAGIC072	1	111.58	95.18	125.44	44.55
MAGIC073	1	104.73	98.72	124.35	55.95
MAGIC074	9	93.83	93.59	121.71	41.73
MAGIC075	1	89.47	86.9	84.48	46.94
MAGIC076	9	103.54	96.55	109.4	54.52
MAGIC077	9	104.21	97.65	103.58	32.95
MAGIC078	1	96.84	96.63	94.58	56.66
MAGIC079	9	121.21	106.9	101.12	23.94
MAGIC080	9	103.66	100	102.13	32.01
MAGIC081	1	106.19	111.83	96.57	43.38
MAGIC082	1	126.32	101.05	94.43	23.43
MAGIC083	9	106.19	105.88	106.32	17.82
MAGIC084	1	124.82	93.67	123.36	73.93
MAGIC085	1	135.59	105.32	89.31	26.5
MAGIC086	9	100	92.59	126.82	50.02
MAGIC087	1	89.01	102.25	99.47	26.18
MAGIC088	9	113.21	103.74	190.16	305.15
MAGIC089	1	88.89	98.81	110.94	38.52
MAGIC090	1	103.54	97.87	126.46	25.18
MAGIC091	1	100.59	102.5	139.9	34.69
MAGIC092	1	100	104.49	133.78	23.85
MAGIC095	1	121.21	96.77	126.72	49.75
MAGIC097	1	100	104.71	121.92	33.01
MAGIC098	9	115.43	103.7	128.53	28.47
MAGIC099	1	95.68	103.53	104.88	24.22
MAGIC100	1	88.89	103.8	150	68.06
MAGIC101	9	88.34	102.63	109.13	32.49
MAGIC102	1	97.3	103.95	110.14	31.77
MAGIC104	1	135.59	110.59	117.9	11.8
MAGIC105	1	100	98.95	100.39	14.65
MAGIC106	1	104.21	96.94	114.01	35.49
MAGIC107	1	103.66	92.86	116.34	13.41
MAGIC109	9	84.05	105.13	116.42	29.04
MAGIC111	1	115.43	110	123.25	23.99
MAGIC112	1	102.78	106.17	128.03	28.09
MAGIC113	9	126.32	94.85	122.18	24.41
MAGIC114	1	88.39	101.23	127.33	41.57
MAGIC116	9	94.89	113.04	118.35	48.35
MAGIC118	9	122.63	104.76	110.79	37.02
MAGIC119	9	103.66	107.5	112.63	37.61
MAGIC122	9	84.05	109.86	100.4	23.86
MAGIC123	1	88.39	110.13	117.7	34.35
MAGIC124	1	130.43	100	109.9	24.94
MAGIC125	1	121.21	101.08	121.54	31.51
MAGIC126	9	121.21	98.95	116.25	23.07
MAGIC127	9	87.84	105.71	103.99	48.72
MAGIC130	9	104.94	102.33	98.99	79.1
MAGIC131	1	123.03	96.39	108.48	28.76
MAGIC133	9	100	98.81	103.6	35.5
MAGIC134	1	135.59	100	87.5	49.59
MAGIC135	9	100	97.73	121.19	54.52
MAGIC136	1	127.65	96.39	101.55	61.36
MAGIC138	1	92.9	90.91	97.71	32.76
MAGIC140	9	114.72	91.46	109.03	73.53
MAGIC141	1	92.9	95.35	129.87	42.18
MAGIC143	1	92.57	97.33	120.1	67.76
MAGIC144	9	102.58	96.3	113.04	40.54
MAGIC146	1	92.57	97.26	113.04	38.93
MAGIC147	1	92.57	94.81	114.04	34.02
MAGIC148	1	98.06	96.39	131.1	40.09
MAGIC149	9	126.32	100	92.27	27.73
MAGIC150	1	104.21	98.91	116.01	41.47
MAGIC151	1	96.59	94.94	93.84	12.76
MAGIC152	1	121.21	97.03	92.35	17.51
MAGIC153	1	96.84	96.63	127.87	16.82
MAGIC154	1	92.98	94.52	105.1	33.96
MAGIC155	9	83.87	93.24	108.58	38.74
MAGIC157	1	121.21	100.95	112.03	4.95
MAGIC160	1	95.29	92.31	81.38	8.16
MAGIC162	9	83.87	97.33	122.73	22.82
MAGIC163	9	115.54	96.15	96.53	32.8
MAGIC166	9	84.79	94.25	129.43	27.84
MAGIC169	1	86.22	96.55	142.06	55.77
MAGIC170	1	90.8	98.82	111.39	79.73
MAGIC171	1	117.16	115.19	97.38	34.5
MAGIC176	1	108.88	98.78	132.55	23.94
MAGIC178	9	121.21	99.06	92.28	23.31
MAGIC179	9	109.68	96.34	122.11	41.88
MAGIC180	9	104.29	98.81	126.61	44.89
MAGIC181	1	91.24	106.02	110.53	6.88
MAGIC182	1	126.35	96.15	114.11	28.48
MAGIC184	9	94.89	93.15	96.58	30.84
MAGIC185	1	135.59	115.91	113.29	16.58
MAGIC187	1	126.32	103.85	120.92	11.33
MAGIC188	1	87.84	92.21	120.67	21.69
MAGIC189	1	111.86	103.37	88.92	18.32
MAGIC190	1	95.48	98.77	111.03	13.81
MAGIC191	9	110.14	98.65	134.44	28.05
MAGIC192	1	110.6	102.15	117.51	10.67
MAGIC193	1	79.51	100	128.84	25.36
MAGIC194	9	88.34	97.67	120.43	26.48
MAGIC195	1	115.54	94.29	105.47	16.79
MAGIC196	1	103.68	97.65	116.26	56.55
MAGIC197	1	92.9	105.06	123.11	44.3
MAGIC198	1	135.59	96.67	59.56	44.77
MAGIC199	1	126.45	96.2	122.77	29.81
MAGIC200	1	90.97	96	112.88	35.13
MAGIC201	1	116.47	97.5	122.45	61.99
MAGIC202	9	109.68	93.33	118.68	24.33
MAGIC203	1	87.57	92.39	105.98	27.1
MAGIC204	1	122.45	92.22	111.49	17.24
MAGIC205	1	107.91	94	127.04	26.06
MAGIC206	1	74.75	94.12	131.47	25.92
MAGIC207	9	69.19	93.9	117.61	32.96
MAGIC208	9	110.6	97.8	79.51	7.1
MAGIC209	1	101.02	94.44	103.01	15.18
MAGIC211	1	88.39	89.87	95.71	62.46
MAGIC216	9	95.48	97.5	122.22	62.8
MAGIC217	9	91.18	93.48	106.01	54.86
MAGIC220	1	87.57	96.74	102.76	59.45
MAGIC222	9	117.68	98.85	145.12	754.39
MAGIC223	9	89.39	91	154.9	128.21
MAGIC225	1	95.48	101.2	119.69	29.52
MAGIC226	9	114.86	98.75	130.36	71.59
MAGIC227	1	109.68	94.67	105.01	65.4
MAGIC228	1	127.74	97.5	94.33	42.64
MAGIC229	1	115.54	97.26	106.23	41.22
MAGIC230	1	127.74	95.18	141.21	120.51
MAGIC231	1	89.94	94.05	135.42	61.78
MAGIC232	9	114.86	100	110.71	35.54
MAGIC233	1	127.74	92.22	129.32	35.1
MAGIC234	1	103.54	95.45	88.32	36.27
MAGIC236	1	112.17	97.44	105.08	37.83
MAGIC237	1	91.24	90.53	94.14	5.78
MAGIC238	9	76.02	90.41	96.22	38.73
MAGIC240	1	84.05	97.59	109.85	39.67
MAGIC241	1	82.5	96.3	140.58	139.29
MAGIC242	9	108.88	96.3	105.95	37
MAGIC243	1	85.86	92.94	108.18	22.39
MAGIC244	1	81.42	95.6	124.73	156.17
MAGIC245	9	71.73	78.41	114.94	116.92
MAGIC246	9	88.39	92.68	104.83	53.98
MAGIC247	1	95.41	89.29	111.21	37.92
MAGIC248	1	107.33	96.15	89.41	32.17
MAGIC249	9	89.53	96.1	96.4	45.59
MAGIC250	9	111.83	96.34	112.2	27.87
MAGIC254	9	89.56	93.75	104.17	32.54
MAGIC255	9	71.43	91.36	76.05	21.58
MAGIC256	9	114.14	90.91	133.08	36.9
MAGIC257	1	88.34	93.1	126.39	36.73
MAGIC258	1	88.39	95.29	119.44	65.53
MAGIC259	9	88.39	95	109.81	28.91
MAGIC260	9	121.62	102.6	103.19	25.22
MAGIC262	9	85.86	93.02	109.55	32.6
MAGIC263	1	96.59	101.3	111.27	57.77
MAGIC264	9	75.27	100	95.4	44.89
MAGIC265	1	78.28	100	120.25	27.9
MAGIC266	9	78.34	96.34	131.62	26.52
MAGIC267	9	116.13	94.19	131.32	54.34
MAGIC268	9	98.06	98.77	123.29	23.5
MAGIC269	1	121.47	98.81	89.86	38.67
MAGIC270	1	109.68	94.94	116.61	25.36
MAGIC271	9	123.03	94.74	93.38	43
MAGIC272	9	100.59	100	129.84	28.7
MAGIC273	9	115.82	101.25	88.22	52.7
MAGIC274	9	141.18	96.43	91.67	33.42
MAGIC275	1	102.78	96.3	100.83	53.48
MAGIC276	9	116.47	96.3	130.08	93.98
MAGIC277	9	107.34	94.32	118.12	60.98
MAGIC278	9	137.87	90.11	124.47	52.01
MAGIC279	1	95.14	97.26	100.57	41.22
MAGIC280	1	118.75	95.83	126.96	28.53
MAGIC281	9	110.65	91.25	125	29.79
MAGIC283	9	117.16	98.72	111.36	23.21
MAGIC284	9	118.75	100	118.8	24.45
MAGIC285	1	93.4	95.6	115.97	40.87
MAGIC286	1	91.72	93.42	112.77	29.64
MAGIC287	9	109.68	98.65	105.98	34.25
MAGIC288	1	88.39	96.1	100.29	35.67
MAGIC289	9	90.28	94.52	109.24	142.06
MAGIC290	9	126.32	100	125.29	26.57
MAGIC291	9	93.16	98.8	146.67	49.68
MAGIC292	1	92.9	95.24	107.67	16.45
MAGIC293	1	113.21	89.58	110.69	19.6
MAGIC294	1	90.28	97.14	210.11	113.49
MAGIC296	1	107.69	90.7	116.71	19.26
MAGIC297	1	121.3	100	130.85	39.5
MAGIC298	1	95.14	101.33	86.88	25.03
