# Supplementary material for: Loci discovery, network-guided approach, and genomic prediction for drought tolerance index in a multi-parent advanced generation intercross (MAGIC) cowpea population
Source: Hortic Res. 2021 Feb 1;8:24. doi: 10.1038/s41438-021-00462-w (PMC7848001; doi:10.1038/s41438-021-00462-w)
Supplement: Supplementary file 2 — TableS2 [file 41438_2021_462_MOESM2_ESM.xlsx]

## Sheet: TableS2
Table S2. Significant SNPs associated with growth habit at CVARS under full irrigation, growth habit at CVARS under restricted irrigation, maturity at CVARS under full irrigation, maturity at CVARS under restricted irrigation, flowering time at CVARS under full irrigation, flowering time at CVARS under restricted irrigation, flowering at UCR under full irrigation, flowering time at UCR under rest…
Traits	SNP	Chromosome	Position(bp)	LOD	MLF(%)
Growth habit at CVARS under full irrigation	2_38377	8	18180218	3.00775	41.3655
	2_32044	8	18213426	3.00775	41.3655
	2_03846	8	18213573	3.00775	41.3655
	2_55242	8	18740439	3.19293	40.9639
	2_29267	8	18800451	3.19293	40.9639
	2_43529	8	20159451	3.1397	17.6707
	2_40435	8	20618849	3.1397	17.6707
Growth habit at CVARS under restricted irrigation	2_42673	8	11358812	3.46298	33.3333
Maturity at CVARS under full irrigation	2_05301	3	21974068	3.32122	22.0884
	2_44502	3	22038146	3.32122	22.0884
	2_14162	3	22079905	3.07491	22.0884
	2_47169	3	22101690	3.07491	22.0884
	2_28763	3	22128761	3.1413	22.8916
	2_00054	11	30409367	3.27093	26.1044
	2_50743	11	32867587	3.10869	13.7652
	2_26754	11	33741210	3.62147	28.2258
	2_33927	11	33788886	3.50186	28.1124
	2_29120	11	34445905	3.3301	27.3092
	2_04322	11	34455042	3.3301	27.3092
	2_24828	11	34468898	3.3301	27.3092
Maturity at CVARS under restricted irrigationa	2_16589	7	40501812	2.78847	15.261
	2_16588	7	40504135	2.78847	15.261
	2_05226	7	40526932	2.78847	15.261
	2_05225	7	40528185	2.81867	14.9194
	2_14211	7	40537623	2.78847	15.261
Flowering time at CVARS under full irrigation	2_38327	3	20466561	3.26566	20.4819
	2_05301	3	21974068	3.73281	22.0884
	2_44502	3	22038146	3.73281	22.0884
	2_14162	3	22079905	3.73281	22.0884
	2_47169	3	22101690	3.73281	22.0884
	2_28763	3	22128761	3.67978	22.8916
	2_05440	3	26507887	3.20057	20.8835
	2_40693	3	26654018	3.31416	21.2851
	2_21356	3	52142598	3.43138	9.23695
	2_30418	3	52171108	3.43138	9.23695
	2_11541	3	52195781	3.43138	9.23695
	2_11542	3	52197250	3.43138	9.23695
	2_27862	3	52205672	3.43138	9.23695
	2_08532	3	52206555	3.43138	9.23695
	2_02036	3	52219936	3.43138	9.23695
	2_02035	3	52222038	3.43138	9.23695
	2_17338	3	52235781	3.43138	9.23695
	2_17337	3	52236645	3.43138	9.23695
	2_15271	3	52243701	3.43138	9.23695
	2_15270	3	52245225	3.43138	9.23695
	2_24714	3	52249939	3.43138	9.23695
	2_00657	3	52254636	3.19769	8.50202
	2_00656	3	52255366	3.43138	9.23695
	2_00659	3	52259421	3.43138	9.23695
	2_00658	3	52261512	3.43138	9.23695
	2_19111	3	52267860	3.43138	9.23695
	2_19112	3	52268116	3.43138	9.23695
	2_12505	3	52272924	3.43138	9.23695
	2_12504	3	52275185	3.43138	9.23695
	2_52892	3	52282211	3.42316	9.54357
	2_19212	3	52283852	3.43138	9.23695
	2_18133	3	52297838	3.57124	9.27419
	2_18132	3	52300429	3.43138	9.23695
	2_20354	3	52310560	3.43138	9.23695
	2_20353	3	52311294	3.43138	9.23695
	2_17438	3	52328496	3.43138	9.23695
	2_17439	3	52329128	3.43138	9.23695
	2_06200	3	52339435	3.43138	9.23695
	2_17087	3	52343085	3.43138	9.23695
	2_22031	3	52352525	3.05269	9.63855
	2_22032	3	52353739	3.05269	9.63855
	2_26207	3	52401171	3.05269	9.63855
	2_34692	3	52413865	3.05269	9.63855
	2_12787	3	52415942	3.05269	9.63855
	2_12788	3	52416567	3.05269	9.63855
	2_04004	3	52423483	3.05269	9.63855
	2_26161	3	52423809	3.05269	9.63855
	2_33233	3	52483133	3.05269	9.63855
	2_23451	3	52489566	3.05269	9.63855
	2_00458	3	52504444	3.05269	9.63855
	2_50741	3	52524326	3.05269	9.63855
	2_21418	3	52530627	3.05269	9.63855
	2_21419	3	52531727	3.05269	9.63855
	2_47210	3	52537977	3.05269	9.63855
	2_07419	3	52540619	3.05269	9.63855
	2_07420	3	52541302	3.05269	9.63855
Flowering time at CVARS under restricted irrigation	2_30577	3	19702979	3.08453	20.4819
	2_32455	3	19719104	3.08453	20.4819
	2_24568	3	19719803	3.08453	20.4819
	2_00468	3	19744116	3.08453	20.4819
	2_24638	3	19745382	3.08453	20.4819
	2_24637	3	19745682	3.08453	20.4819
	2_00467	3	19746586	3.08453	20.4819
	1_0163	3	19746773	3.08453	20.4819
	2_41297	3	19797250	3.08453	20.4819
	2_50883	3	19811456	3.08453	20.4819
	2_42893	3	19852048	3.22552	20.8835
	2_14478	3	19887627	3.22552	20.8835
	2_46838	3	19903800	3.22552	20.8835
	2_31517	3	19918901	3.22552	20.8835
	2_54363	3	19922605	3.22552	20.8835
	2_21331	3	19924992	3.37421	20.9677
	2_21332	3	19926161	3.22552	20.8835
	2_21938	3	19930128	3.22552	20.8835
	2_46275	3	19967920	3.22552	20.8835
	2_40047	3	19974750	3.22552	20.8835
	2_44437	3	20006604	3.22552	20.8835
	2_11383	3	20060322	3.13342	17.9167
	2_48973	3	20225970	3.11375	20.5645
	2_38327	3	20466561	3.68919	20.4819
	2_54194	3	20988487	3.7014	48.5944
	2_06420	3	21944731	4.08799	47.7912
	2_05301	3	21974068	4.44473	22.0884
	2_05300	3	21974450	4.08799	47.7912
	2_22171	3	22016777	4.08799	47.7912
	2_44502	3	22038146	4.44473	22.0884
	2_14162	3	22079905	4.51386	22.0884
	2_47169	3	22101690	4.51386	22.0884
	2_28763	3	22128761	4.29186	22.8916
	2_48902	3	24711132	3.00263	49.7992
	2_48746	3	24741409	3.12238	49.3927
	2_40487	3	24885385	3.00263	49.7992
	2_49176	3	25122152	3.00263	49.7992
	2_00856	3	25132283	3.00263	49.7992
	2_38458	3	25663864	3.00263	49.7992
	2_27924	3	25773535	3.27953	49.3976
	2_38333	3	25805601	3.34228	49.5968
	2_16005	3	25824042	3.27953	49.3976
	2_09318	3	25841365	3.27953	49.3976
	2_09319	3	25842259	3.27953	49.3976
	2_24043	3	25857596	3.27953	49.3976
	2_47703	3	25886220	3.27953	49.3976
	2_29688	3	25891373	3.27953	49.3976
	2_43300	3	25942006	3.27953	49.3976
	2_38059	3	25960030	3.40608	49.7976
	2_54687	3	25964686	3.27953	49.3976
	2_43842	3	25981615	3.27953	49.3976
	2_01635	3	25987585	3.27953	49.3976
	2_26115	3	26153666	3.27953	49.3976
	2_52999	3	26203954	3.27953	49.3976
	2_10331	3	26286154	3.27953	49.3976
	2_49093	3	26392316	3.03945	33.7349
	2_10882	3	26416248	3.03945	33.7349
	2_51694	3	26421310	3.03945	33.7349
	2_53829	3	26496458	3.03945	33.7349
	2_05440	3	26507887	3.74398	20.8835
	2_28343	3	26628237	3.3872	49.3976
	2_40693	3	26654018	3.96071	21.2851
	2_44324	3	27376304	3.10027	49.3976
Flowering at UCR under full irrigation	2_14007	3	10818890	3.32358	20.0803
	2_05102	3	10825625	3.32358	20.0803
	2_17977	3	11032828	3.63345	20.8835
	2_00396	3	11243145	3.63345	20.8835
	2_12824	11	34651762	3.0632	24.498
	2_12823	11	34653443	3.0632	24.498
	2_52930	11	34654874	3.0632	24.498
Flowering time at UCR under restricted irrigation	2_05301	3	21974068	3.14515	22.0884
	2_44502	3	22038146	3.14515	22.0884
	2_14162	3	22079905	3.45933	22.0884
	2_47169	3	22101690	3.45933	22.0884
	2_28763	3	22128761	3.49427	22.8916
	2_05440	3	26507887	3.02364	20.8835
	2_40693	3	26654018	3.091	21.2851
	2_14684	11	31257946	3.05741	30.5221
	2_14683	11	31258327	3.05741	30.5221
	2_23597	11	31662435	3.26248	20.8835
	2_31879	11	31662680	3.26248	20.8835
	2_46026	11	31673952	3.26248	20.8835
	2_38719	11	32037760	3.05412	20.8835
	2_15634	11	32087899	3.11953	41.3655
	2_34660	11	32199719	3.11953	41.3655
	1_0565	11	32912174	3.24161	30.5221
	2_26652	11	32965313	3.24161	30.5221
	2_26653	11	32971346	3.24161	30.5221
	2_18639	11	32996314	3.24161	30.5221
	2_23327	11	33031928	3.24161	30.5221
	2_08570	11	33035444	3.24161	30.5221
	2_08569	11	33036740	3.24161	30.5221
100-seed weight at CVARS under full irrigation	2_51175	1	36640005	3.21229	11.5226
	2_18797	1	36643444	3.29444	11.3821
	2_32177	3	14767274	3.48028	13.253
	2_18360	3	14767408	3.48028	13.253
	2_31480	3	14778195	3.48028	13.253
	2_43317	3	16011941	3.10284	13.6546
	2_49720	4	133634	3.2702	36.5462
	2_32300	7	19211125	3.22193	9.23695
	2_35738	10	40942090	3.02863	7.22892
	2_40817	10	40947236	3.02863	7.22892
	2_18672	10	40957307	3.02863	7.22892
	2_33273	10	40957718	3.02863	7.22892
	2_40114	10	41063046	3.02863	7.22892
	2_04349	10	41078599	3.02863	7.22892
	2_04350	10	41079174	3.02863	7.22892
	2_12849	10	41093927	3.02863	7.22892
	2_12848	10	41095664	3.02863	7.22892
	2_30391	10	41107867	3.02863	7.22892
	1_1409	10	41108549	3.02863	7.22892
	2_16969	10	41108549	3.02863	7.22892
	1_0356	10	41114914	3.02863	7.22892
	2_15126	10	41117905	3.02863	7.22892
	2_15125	10	41119464	3.02863	7.22892
	2_48120	10	41123335	3.02863	7.22892
	2_17372	10	41126055	3.02863	7.22892
	2_19642	10	41130627	3.02863	7.22892
	2_01242	10	41137107	3.02863	7.22892
	2_01243	10	41138646	3.02863	7.22892
100-seed weight at CVARS under restricted irrigation	2_29708	3	15332027	3.31382	36.5462
	2_05466	6	19255309	3.21882	24.0964
	2_18487	6	19552430	3.43683	23.6948
	2_40270	6	20027051	3.58664	24.8996
	2_09435	6	20063723	3.58664	24.8996
	2_48558	9	230971	3.06467	10.8434
	2_30763	9	342960	3.25017	11.245
	2_02481	9	351218	3.25017	11.245
	2_02482	9	352804	3.25017	11.245
	2_20263	9	356162	3.25017	11.245
	2_27603	9	695160	3.74137	10.8434
	2_27484	9	715179	3.74137	10.8434
	2_27485	9	715650	3.74137	10.8434
	2_28192	9	725170	3.74137	10.8434
	2_19901	9	734045	3.74137	10.8434
	2_13929	9	739746	3.74137	10.8434
	2_32556	9	871308	3.43648	10.8434
	2_03137	9	873885	3.43648	10.8434
	2_06342	9	909407	3.43648	10.8434
	2_43768	9	913945	3.43648	10.8434
	2_18652	9	922448	3.09911	23.2932
	2_00765	9	940958	3.08524	10.4418
	2_26838	9	3201362	3.38079	10.8434
	2_26839	9	3212254	3.38079	10.8434
	2_05708	9	3213838	3.38079	10.8434
	2_14285	9	3221232	3.86317	11.245
	2_14284	9	3221547	3.86317	11.245
Grain yield at CVARS under full irrigation	2_24445	1	35872049	3.56703	13.4694
	2_20119	1	35872068	3.31928	13.253
	2_39322	1	35874728	3.31928	13.253
	2_28089	1	35995968	4.03368	19.2771
	2_28088	1	35996353	4.03368	19.2771
	2_28738	1	36114320	3.63804	19.6787
	2_17041	1	36285049	3.05268	11.6466
	2_28173	1	36355188	3.05268	11.6466
	2_18049	1	36473295	3.05268	11.6466
	2_08603	1	36509223	3.05268	11.6466
	2_29388	1	36512069	3.05268	11.6466
	2_13335	1	36512509	3.05268	11.6466
	2_34747	1	36516769	3.05268	11.6466
	2_24195	1	36519469	3.05268	11.6466
	1_0157	1	36533287	3.05268	11.6466
	2_32977	1	36543246	3.05268	11.6466
	2_29290	1	36548607	3.05268	11.6466
	2_53445	1	36562866	3.05268	11.6466
	2_18797	1	36643444	3.10138	11.3821
	2_28714	1	36658162	3.18591	11.245
	2_28713	1	36658484	3.18591	11.245
	2_33537	1	36662877	3.18591	11.245
	1_0910	1	37174814	4.28317	11.6466
	2_07231	1	37174814	4.28317	11.6466
	2_08538	1	37305550	3.43699	10.4418
	2_32768	1	37307182	3.43699	10.4418
	2_42795	1	37315132	3.43699	10.4418
	2_33216	1	37674885	3.34602	10.0402
	2_27547	1	37682374	3.34602	10.0402
	2_55210	1	37740909	3.34602	10.0402
	2_40423	1	37758594	3.12987	10.0806
	2_15194	1	37824823	3.34602	10.0402
	2_16411	1	37848215	3.4145	10.4418
	2_30518	1	37861178	3.4145	10.4418
	2_20778	1	37917198	3.22618	10.0402
	2_20777	1	37917547	3.22618	10.0402
	2_41492	1	37922901	3.22618	10.0402
	2_20124	1	37924221	3.22618	10.0402
	2_32281	1	37989920	3.22618	10.0402
	2_34238	1	37997938	3.22618	10.0402
	2_49430	1	39235059	3.23356	10.4418
	2_33041	2	31541063	3.10365	44.9799
	2_14674	2	31541769	3.10365	44.9799
	2_29820	2	31545373	3.10365	44.9799
	2_14673	2	31546527	3.10365	44.9799
	2_21875	4	279000	3.37907	26.506
	2_27798	5	11586787	3.18792	25.8772
	2_25324	6	139052	3.79962	10.4418
	2_48373	6	185484	3.68773	8.26446
	2_38678	6	229828	3.79962	10.4418
	2_38679	6	232004	3.79962	10.4418
	2_47945	6	245808	3.79962	10.4418
	2_44148	6	396342	3.79962	10.4418
	2_48257	6	582671	3.79962	10.4418
	2_41477	6	680302	3.79962	10.4418
	2_47144	6	791110	3.79962	10.4418
	2_40260	6	1272029	3.70715	10.4839
	2_36884	6	1285628	3.79962	10.4418
	2_25231	6	1633436	3.79962	10.4418
	2_03553	6	1736581	3.38646	9.31174
	2_51820	6	1950078	3.40861	9.69163
	2_42742	6	2378205	3.79962	10.4418
	2_06561	6	2456294	3.79962	10.4418
	2_50549	6	2500917	3.79962	10.4418
	2_47121	6	2524881	3.57719	22.9839
	2_29596	6	2531971	3.79962	10.4418
	2_29595	6	2532433	3.51245	22.8916
	2_39470	6	2556497	3.51245	22.8916
	2_45779	6	2607381	3.56267	10.4839
	2_50481	6	2615855	3.79962	10.4418
	2_38119	6	2661970	3.51245	22.8916
	2_52411	6	2672252	3.79962	10.4418
	2_47172	6	2677415	3.79962	10.4418
	2_46049	6	2763967	3.79962	10.4418
	2_39282	6	2779688	3.79962	10.4418
	2_49771	6	2789353	3.85278	10.1215
	2_38068	6	2910799	3.58986	10.1626
	2_44840	6	3040056	3.79962	10.4418
	2_48657	6	3167447	3.79962	10.4418
	2_38290	6	3289405	3.79962	10.4418
	2_48456	6	3303866	3.79962	10.4418
	2_46079	6	3348641	3.79962	10.4418
	2_40223	6	3479605	3.79962	10.4418
	2_25346	6	3603887	3.79962	10.4418
	2_41787	6	4037580	3.79962	10.4418
	2_46381	6	4346450	3.79962	10.4418
	2_51783	6	5207711	3.79962	10.4418
	2_19751	6	5391402	3.95494	10.8434
	2_43357	6	5414848	3.95494	10.8434
	2_52018	6	5436675	3.95494	10.8434
	2_49034	6	5713360	3.95494	10.8434
	2_39929	6	5860790	3.95494	10.8434
	2_52353	6	6938089	4.10798	10.8434
	2_38148	6	9953585	3.43236	11.6466
	2_43809	6	10156766	3.43236	11.6935
	2_51787	6	10845276	3.43236	11.6466
	2_00749	6	10852406	3.32631	24.5968
	2_52982	6	11039583	3.43236	11.6466
	2_39734	6	11047799	3.31289	24.498
	2_39022	6	11051415	3.31289	24.498
	2_13759	6	11661050	3.48083	11.7409
	2_46873	6	11721802	3.31289	24.498
	2_34383	6	11837877	3.20206	24.8996
	2_44371	9	5388536	3.00187	28.5141
	2_19628	9	5392408	3.08625	28.2258
	2_01864	9	5432335	3.08088	28.9157
	2_03946	9	5449290	3.08088	28.9157
	2_03945	9	5449875	3.08088	28.9157
Grain yield at CVARS under restricted irrigation	2_33948	1	39648127	3.61419	9.23695
	2_33947	1	39648390	3.61419	9.23695
	2_06073	1	39648400	3.61419	9.23695
aNo SNPs having an LOD value greater than the chosen threshold (3) were found so that the top 5 SNPs with the highest LOD value are presented.
